# Supplementary material for: Atomic structure of a nudivirus occlusion body protein determined from a 70-year-old crystal sample
Source: Nat Commun. 2023 Jul 13;14:4160. doi: 10.1038/s41467-023-39819-1 (PMC10345106; doi:10.1038/s41467-023-39819-1)
Supplement: Supplementary file 4 — Source Data [file 41467_2023_39819_MOESM4_ESM.xlsx]

## Sheet: Figure 1A
Figure 1a	Uncropped SEM

## Sheet: Figure 3C
Figure 3C	SDS-page analysis of polyhedra
